# Supplementary material for: KRAS Mutation Status in Relation to Clinicopathological Characteristics of Romanian Colorectal Cancer Patients
Source: Curr Issues Mol Biol. 2025 Feb 12;47(2):120. doi: 10.3390/cimb47020120 (PMC11854687; doi:10.3390/cimb47020120)
Supplement: Supplementary file 1 [file cimb-47-00120-s001.zip]

Archive with 1 entries (1 files):
- cimb-3348659-supplementary.pdf
